# Supplementary material for: PDIA6–SCD1 Axis Rewires Lipid Metabolism to Drive Gastric Cancer Progression
Source: Adv Sci (Weinh). 2026 Jun 3:e75923. Online ahead of print. doi: 10.1002/advs.75923 (PMC13336654; doi:10.1002/advs.75923)
Supplement: Supplementary file 3 — Supporting File 3: advs75923‐sup‐0003‐ClusterCOX.xlsx. [file ADVS-9999-e75923-s001.xlsx]

## Sheet: multiCox
	HR	L95CI	H95CI	pValue
cluster1	6.63e-07	1.73e-13	2.53615	0.0658242
cluster2	191299	3.31e-11	1.11e+21	0.511336
cluster3	1.83572	1.6e-09	2106360177	0.954488
cluster4	2.48e-08	1.23e-19	5012.44	0.187347
cluster5	2312.08	9.32e-12	5.73277e+17	0.646917
cluster6	62513.1	7.74e-08	5.04844e+16	0.429859
cluster7	7.8e+24	1478931996	4.12e+40	0.00191508
cluster8	3.80268e+07	3.07213	470696000000000	0.0362011
cluster9	0.0665514	2.01e-09	2.2071e+06	0.759074
cluster10	0.000572417	2.12e-08	15.4505	0.151548
cluster11	5.46697e+06	7.11e-10	4.2e+22	0.405804
cluster12	1213069982	102.285	1.43866e+16	0.0118423
cluster13	0.249901	8.37e-10	7.46258e+07	0.889235
cluster14	5.56e-08	4.66e-15	0.662988	0.0444945
cluster15	1.24785	0.000156622	9941.94	0.961469
cluster16	802133285	0.708398	9.08272e+17	0.0539108
cluster17	9.74094	2.37e-10	399987000000	0.855141
cluster18	79202.9	0.105852	59262854561	0.102146
cluster19	1.85e-10	8.08e-19	0.0421236	0.02246
cluster20	46976	5.45e-07	4048090000000000	0.402397
cluster21	0.00127667	6.13e-09	265.682	0.286195
cluster22	728.032	0.0854435	6.20328e+06	0.153512
cluster23	14158.3	0.0658724	3043121649	0.127069
cluster24	0.208038	5.48e-05	789.521	0.708864
cluster25	445.2	0.022317	8.88123e+06	0.227336
cluster26	7.13e+24	1013150000000	5.01e+37	0.000149707
cluster27	7.01e-05	2.22e-11	221.711	0.210335
cluster28	0.496652	0.000907265	271.875	0.827778
cluster29	5.12e-05	5.77e-09	0.454117	0.0331581
cluster30	6.12e-15	2.53e-21	1.48e-08	1.28e-05
cluster31	55.2952	0.0014723	2.07672e+06	0.455287
cluster32	0.0570928	0.000273152	11.9333	0.293546
cluster33	0.000156721	8.35e-10	29.4088	0.157312
cluster34	0.000519098	9.6e-10	280.767	0.261458
cluster35	0.0362784	0.000140356	9.37704	0.241916
cluster36	0.00333405	3.78e-12	2.94008e+06	0.587319
cluster37	45477.3	2.49177	8.30003e+08	0.0321664
cluster38	132.062	0.000963283	1.81052e+07	0.418426
cluster39	1.96e-10	2.18e-17	0.00176263	0.00621552
cluster40	221607	6.44469	7620172460	0.0209112
cluster41	0.895821	0.000498404	1610.13	0.977046
cluster42	0.0238563	4.42e-07	1286.73	0.501582
cluster43	5403715653	436.271	6.69312e+16	0.0071581
cluster44	75.4563	0.0234256	243053	0.294136
cluster45	8186.42	1.68059	3.98773e+07	0.0375442
cluster46	2.6e-06	7.8e-12	0.869122	0.0475262
cluster47	0.000334478	2.02e-08	5.54086	0.106409
cluster48	56279.6	0.110017	28790020705	0.102916
cluster49	0.112754	9.88e-06	1287.07	0.647047
cluster50	17.6947	0.0938232	3337.16	0.282467
cluster51	0.000492496	1.51e-08	16.0493	0.150875
cluster52	64.7145	0.00516865	810264	0.386362
cluster53	968.177	6.34751	147675	0.00735232
cluster54	1.4923	0.00210277	1059.06	0.904866
cluster55	89.5784	0.134809	59523.4	0.175217
cluster56	8.25195	0.00262891	25902.3	0.607438
cluster57	0.0664361	4.5e-06	980.978	0.579862
cluster58	0.019168	1.82e-06	201.809	0.402681
cluster59	0.377664	2.57e-07	554317	0.893079
cluster60	29.1757	6.9e-05	1.23375e+07	0.6098
cluster61	0.00127166	6.49e-08	24.9306	0.186104
cluster62	1.88535e+06	0.0912839	38939600000000	0.0926825
cluster63	16137.1	10.4163	2.49999e+07	0.00973131
cluster64	2.58759	0.00186546	3589.26	0.796751
cluster65	1.34e-07	2.85e-13	0.0625839	0.0175035
cluster66	0.0117843	8.43e-07	164.669	0.361813
cluster67	1.1e-07	1.04e-13	0.115235	0.0234875
cluster68	9.29e-07	2.43e-12	0.355021	0.034186
cluster69	1.67e-05	6.81e-09	0.0410779	0.00575425
cluster70	2.39e-09	2.57e-28	22136239526	0.372941
cluster71	1.74223	0.0214212	141.698	0.804616
cluster72	0.0205745	8.01e-05	5.28608	0.17012
cluster73	0.0918294	0.0015457	5.45554	0.25187
cluster74	0.93665	0.017705	49.5516	0.974215
cluster75	0.965588	0.000569154	1638.15	0.992636
cluster76	1.52e-05	7.62e-12	30.3756	0.133936
cluster77	9.75e-10	6.25e-16	0.00152118	0.00434834
cluster78	0.00693754	1.16e-07	413.51	0.375588
cluster79	1162.94	5.13e-11	2.63538e+16	0.652791
cluster80	1.58e-81	7.25e-202	3.44e+39	0.188163
cluster81	7.4e-07	1.38e-15	396.888	0.168663
cluster82	0.00323354	6.84e-07	15.2873	0.184088
cluster83	0.877962	0.00777918	99.0874	0.956955
cluster84	0.00102215	4.51e-08	23.1556	0.17836
cluster85	12492200000000	0.675263	2.31e+26	0.0530183
cluster86	0.000356665	1.49e-08	8.55187	0.122863
cluster87	2.45847	0.000328129	18419.9	0.843345
cluster88	1.23085	1.55e-06	975997	0.976091
cluster89	3.35487e+06	2.85e-09	3.95e+21	0.396073
cluster90	0.115492	0.00970352	1.37459	0.0876014
cluster91	4.04e-05	2.42e-10	6.72219	0.0990777
cluster92	0.0820113	0.000124196	54.1551	0.450282
cluster93	0.000134646	7.73e-09	2.34618	0.0736455
cluster94	3.13e-09	4.54e-25	2.15828e+07	0.292618
cluster95	7.74e-08	1.44e-17	416.754	0.152059
cluster96	9.5755	0.345163	265.643	0.182682
cluster97	0.0907313	3.13e-06	2633.42	0.647143
cluster98	1.85504e+08	1.59166	2.162e+16	0.0445362
cluster99	0.0319906	0.000197644	5.178	0.184722
cluster100	0.303857	0.0487993	1.89202	0.201743
cluster101	0.0698813	1.81e-06	2695.95	0.621406
cluster102	4.30933	0.000414671	44783.2	0.756894
cluster103	0.0010048	3.96e-10	2551.51	0.358923
cluster104	0.00247012	5.16e-06	1.18295	0.0565716
cluster105	246.524	0.461842	131590	0.08564
cluster106	11.7248	0.00149416	92005.5	0.590567
cluster107	0.187849	3.33e-05	1058.83	0.704357
cluster108	0.390514	2.73e-06	55854.4	0.876624
cluster109	0.0499807	4.08e-08	61242.1	0.675297
cluster110	0.00256914	2.74e-13	2.40898e+07	0.610685
cluster111	0.719195	0.00175577	294.596	0.91447
cluster112	0.51933	0.000688562	391.692	0.846316
cluster113	108418	0.0846463	138866000000	0.106133
cluster114	3487.28	0.624096	1.9486e+07	0.0639007
cluster115	1.70896	0.00983636	296.913	0.83863
cluster116	0.32448	1.62e-07	649158	0.879152
cluster117	0.412553	0.00090143	188.812	0.776972
cluster118	20.1149	0.146629	2759.42	0.231945
cluster119	3.6e-12	6.57e-28	19774.7	0.154163
cluster121	0.889341	0.000134	5902.45	0.979163
cluster122	0.194239	3.42e-05	1104.38	0.710278
cluster123	554.509	0.135448	2.27009e+06	0.136524
cluster124	1.10303	4.35e-08	2.79982e+07	0.991006
cluster125	0.000119546	9.05e-09	1.57967	0.0621078
cluster126	6.3321	0.0016127	24862.4	0.662025
cluster127	11816.1	0.17369	8.03854e+08	0.098607
cluster128	0.0152089	6.27e-07	368.78	0.416442
cluster129	86.2167	0.00565996	1.31332e+06	0.364418
cluster130	3870.62	48.5914	308321	0.000216764
cluster131	0.212766	0.00200175	22.6148	0.51567
cluster132	0.00498532	5.25e-11	473671	0.571648
cluster133	16073.6	2.0466	1.26239e+08	0.0343047
cluster134	0.496466	2.18e-08	1.13159e+07	0.935435
cluster135	172.342	0.00298485	9.9509e+06	0.357277
cluster136	0.310961	0.0606362	1.5947	0.161381
cluster137	2829.31	0.00256713	3118280010	0.262864
cluster139	0.000888267	4.26e-09	185.061	0.260818
cluster140	3.29231	2.57e-05	421454	0.842578
cluster141	4.05e-06	6.1e-09	0.00268388	0.000179683
cluster142	1.26255e+07	0.003485	4.574e+16	0.145386
cluster143	10.3792	0.00089343	120578	0.624178
cluster144	8.40715	0.000160534	440282	0.700955
cluster145	1.41346	0.000316175	6318.92	0.935687
cluster146	0.000799314	1.43e-06	0.447896	0.0271945
cluster147	222.574	0.00565828	8.75513e+06	0.316661
cluster148	0.139182	0.00104031	18.621	0.429892
cluster149	15946.3	5.03e-07	505524000000000	0.432805
cluster150	3.49e-09	4.63e-25	2.6262e+07	0.296458
cluster151	0.0440358	0.0001264	15.3414	0.295725
cluster152	0.0309841	0.000139296	6.89192	0.207694
cluster153	0.521887	0.0272644	9.98981	0.665898
cluster154	1.7215e+08	17.6265	1681310000000000	0.0209216
cluster155	9.55e-06	1.56e-10	0.586029	0.039882
cluster156	0.314019	0.000148023	666.168	0.766939
